# Supplementary material for: The Phenotypic Effects of Royal Jelly on Wild-Type D. melanogaster Are Strain-Specific
Source: PLoS One. 2016 Aug 3;11(8):e0159456. doi: 10.1371/journal.pone.0159456 (PMC4972316; doi:10.1371/journal.pone.0159456)
Supplement: S2 Data — (XLSX) [file pone.0159456.s002.xlsx]

## Sheet: Can-S
0% RJ (days)	10% RJ (days)	15% RJ (days)	20% RJ (days)
9	11	14	17
13	13	15	20
13	13	16	20
13	13	16	20

## Sheet: Ore-R
0% RJ (days)	10% RJ (days)	15% RJ (days)	20% RJ (days)
12	12	17	15
14	14	15	14
11			15
12			16
